# Supplementary material for: Influence of Morus alba Leaves Extract on Human Erythrocytes
Source: Biology (Basel). 2025 Aug 5;14(8):1005. doi: 10.3390/biology14081005 (PMC12383867; doi:10.3390/biology14081005)
Supplement: Supplementary file 1 [file biology-14-01005-s001.zip]

Archive with 1 entries (1 files):
- biology-3700226-supplementary.pdf
